# Supplementary material for: Upwelling modulation of functional traits of a dominant planktonic grazer during “warm-acid” El Niño 2015 in a year-round upwelling area of Humboldt Current
Source: PLoS One. 2019 Jan 14;14(1):e0209823. doi: 10.1371/journal.pone.0209823 (PMC6331177; doi:10.1371/journal.pone.0209823)
Supplement: S2 File — (XLS) [file pone.0209823.s002.xls]

## Sheet: Sheet1
Julian day	Temperature	Oxygen	Salinity	Ph	Body size	EP	Egg size	Chl_>20	Chl_<20	Growth
A	13.9278	1.85104	34.7331	8.00498	1.01	8	83.01			0.0985566
A	13.8844	1.79701	34.735	8.00346	0.96	7	85.015			0.1077
A	13.8081	1.67572	34.7261	8.00756	0.995	11	85.0425			0.152331
B	16.3055	4.27488	34.7353	7.9962	1.02	8	83.555			0.0976149
B	16.2445	4.18774	34.7594	7.99799	0.976	9	85.085			0.13217
B	16.1754	4.11864	34.7435	8.00197	1.02	11	85			0.141305
C	15.2917	2.78297	34.7652	8.11396	1	11	88.045	0.739631	1.53003	0.166546
C	15.2423	2.74553	34.7484	8.11155	0.887	11	78.61	0.670537	0.953527	0.16919
C	15.2258	2.70404	34.7516	8.10357	0.938	14	84.5	0.808725	2.10654	0.226571
D	14.3554	2.02379	34.7414	7.94957	1.02	11	88.5	0.0128967	1.53734	0.159489
D	14.2657	1.88251	34.7377	7.94654	1.05	7	76.52	0.0561973	0.904642	0.0601973
D	14.2414	1.83561	34.7314	7.94998	0.929	7	79.33	0.0819907	2.11385	0.0964587
E	15.07	2.9376	34.7825	7.97683	0.939	11	85.31	0.0593001	0.209695	0.182611
E	14.9591	2.97129	34.7354	7.97722	1.02	11	79.04	0.0740265	0.0523083	0.113617
E	14.9186	2.83904	34.7377	7.97774	1.07	8	78.48	0.0445737	0.367081	0.0701789
F	17.2154	5.5182	34.7286	7.94771	0.978	2	78.9	2.49042	0.429895	0.0232785
F	17.1783	5.42122	34.7291	7.94612	0.819	2	82.46	2.00221	0.272508	0.0449874
F	17.1593	5.40861	34.7271	7.94944	1.07	6	84.54	2.97863	0.587281	0.0657927
G	14.492	3.07841	34.7432	8.01736	1	10	82.56	0.0658718	0.483703	0.124835
G	14.1323	2.57076	34.738	8.01787	0.806	6	86.27	0.0566543	0.406915	0.162062
G	14.0521	2.56041	34.6904	8.021	0.997	5	84.46	0.188398	0.503837	0.0674252
H	14.7119	2.92074	34.77	8.04138	1.08	21	87.97	0.109483	0.527484	0.252392
H	14.5904	2.88322	34.7624	8.04708	1.05	17	79.64	0.232009	0.384824	0.164815
H	14.5361	2.81643	34.7415	8.04573	1.03	20	81.74	0.0130431	0.657101	0.216409
I	14.7119	4.17404	34.77	8.15737	1.02	23	84.44	0.156015	0.501572	0.289655
I	14.5904	4.12041	34.7624	8.18045	1.05	13	78.13	0.170741	0.344186	0.119001
I	14.5361	4.02496	34.7415	8.16891	1.23	18	84.03	0.141289	0.658958	0.128185
J	15.3479	4.46736	34.7655	8.09681	1.04	19	79.8	0.933375	0.669363	0.190655
J	15.2275	4.11181	34.7601	8.09736	1.06	17	79.18	0.247526	0.511977	0.157483
J	15.1574	4.14295	34.7381	8.09726	0.982	21	80.43	1.61922	0.826749	0.255804
K	15.3083	4.81971	34.8044	8.15256	1.05	22	79.18	3.90993	0.353409	0.209615
K	15.1862	4.57897	34.751	8.15521	1.05	24	84.75	3.66424	0.21075	0.280404
K	15.0457	4.20454	34.7781	8.15808	1.06	21	83.95	4.07059	0.496069	0.231857
L	14.6954	3.54354	34.7393	8.08791	1.03	14	84.13	0.757711	0.21386	0.169401
L	14.6639	3.61661	34.7433	8.09141	1.4	15	83.03	0.585074	0.193726	0.0701831
L	14.6208	3.50188	34.7442	8.07861	0.997	13	84.46	0.930349	0.233994	0.175305
M	14.6857	2.4303	34.772	7.96618	0.985	9	82.77	0.0641286	0.698951	0.118403
M	14.6669	2.34562	34.7802	7.96953	1.02	10	80.56	0.0641286	0.50618	0.109362
M	14.5998	2.24688	34.788	7.97039	1.06	10	84.04	0.0641286	0.891723	0.110764
N	15.9404	3.2213	34.8157	8.08604	1.03	12	84.96	0.932403	0.51181	0.149541
N	15.894	3.06338	34.829	8.08869	0.871	12	81.64	0.786469	0.354424	0.21822
N	15.8415	3.03648	34.8264	8.09244	1.09	14	89.53	1.07834	0.669197	0.172587
O	15.8854	4.89668	34.8217	8.18068	1.07	17	80.76	0.0333833	1.96605	0.162509
O	15.8083	4.89755	34.8166	8.17151	0.957	18	85.21	0.0771657	1.69611	0.281455
O	15.7885	4.89287	34.8022	8.18502	1.02	16	88.5	0.143932	2.15882	0.231984
P	15.5986	3.85902	34.7332	8.17416	0.911	12	81.74	1.21237	0.297781	0.191703
P	15.5972	3.85645	34.7331	8.18335	0.987	13	82.46	1.16225	0.155121	0.168098
P	15.5944	3.84518	34.7326	8.18645	0.964	13	80.43	1.26248	0.440441	0.16729
Q	16.5255	3.62363	34.8591	8.07545	1.01	23	83.91	0.500919	3.46568	0.292667
Q	16.5004	3.51219	34.8764	8.07168	1.1	18	84.065	0.206997	1.86642	0.178782
Q	16.4395	3.50658	34.8558	8.07043	1.03	16	83.105	0.293085	2.33483	0.186611
R	16.3857	4.22134	34.8749	8.00241	1.08	11	79.45	0.509851	0.190936	0.0973927
R	16.3727	4.2177	34.859	8.00053	0.75	12	83.53	0.255698	1.16669	0.364296
R	16.3521	4.1865	34.8653	8.00696	0.844	12	85.595	0.435411	0.476727	0.276128
S	16.3727	4.2177	34.859	8.09688	0.788	14	80.775	0.255698	1.16669	0.331905
S	16.3521	4.1865	34.8653	8.08897	0.733	12	81.37	0.0959693	0.586352	0.360466
S	16.3007	4.13928	34.8732	8.09475	0.873	15	85.245	0.175833	0.876521	0.308424
T	15.1435	1.97062	34.8557	8.16098	1.08	22	86.505	0.017597	0.822437	0.251419
T	15.1386	1.95665	34.8574	8.14673	0.906	16	79.62	0.0661947	0.917027	0.240117
T	15.1302	1.93787	34.8568	8.14889	0.92	18	83.07	0.0629155	0.570697	0.293144
U	15.379	3.39771	34.8509	7.97296	1.01	7	86.75	0.0215048	0.547322	0.0984263
U	15.3684	3.43708	34.8524	7.97723	1.13	13	81.63	1.59726	0.139457	0.10915
U	15.3495	3.23577	34.8544	7.97437	1.09	8	82.495	0.431791	0.547322	0.0771521
V	16.6019	4.32008	34.9095	7.91722	1.11	9	80.4386	0.154435	0.44411	0.0733383
V	16.6007	4.32881	34.9092	7.91206	1.02	13	80.56	0.134301	0.44411	0.154643
V	16.5974	4.33126	34.9089	7.91624	1.17	15	80.76	0.134301	0.464243	0.108655
W	17.2996	4.00727	35.092	8.10009	0.925	12	81.31	0.731094	0.225545	0.180345
W	17.2999	4.00782	35.0916	8.10111	1.08	12	82	0.781206	0.368205	0.125118
W	17.3017	4.01924	35.092	8.1021	1.06	10	81.435	0.680983	0.0828851	0.10078
X	15.1379	4.48751	34.897	7.85524	1.04	5	80.4386	0.64297	1.09042	0.0513865
X	15.1034	4.50636	34.8905	7.83049	1.05	7	80.36	0.64297	0.628187	0.0702442
X	15.0592	4.1711	34.8955	7.83943	1.04	9	80.26	0.64297	1.55266	0.0936089
Y	14.2844	1.84246	34.8284	8.04803	1.08	22	81.64	0.543533	0.109762	0.211341
Y	14.299	2.07759	34.7089	8.04995	1.06	19	82.38	0.227617	0.283018	0.198225
Y	14.3379	2.01624	34.5185	8.04436	1.11	24	80.838	0.603183	0.192771	0.206349
Z	14.5942	2.34257	34.9076	7.9069	1.05	11	81.0186	0.0108337	0.95773	0.11228
Z	14.613	2.52173	34.9053	7.89935	1.16	4	79.7343	0.0188502	0.775792	0.0289576
Z	14.6586	2.40982	34.8983	7.89983	1.05	7	82.3286	0.0108337	1.1505	0.0749728
ZA	16.1064	4.87469	34.8416	7.85065	1.13	8	79.5243	4.20683	0.427103	0.0621044
ZA	16.0992	4.86207	34.8411	7.84865	1.05	4	80.43	3.90993	0.353409	0.0399455
ZA	16.0552	4.79426	34.841	7.85336	1.09	7	78.67	4.07059	0.496069	0.0585465
ZB	15.7435	2.10316	34.9167	8.0939	1.07	13	81.3429	0.556977	0.287886	0.126982
ZB	15.677	1.91652	34.9298	8.10002	1.08	14	81.0343	0.63077	0.305169	0.131518
ZB	15.5837	1.7954	34.9321	8.09944	1.1	14	81.7243	0.704562	0.322452	0.127758
